# Supplementary material for: Two-Channel VO2 Memory Meta-Device for Terahertz Waves
Source: Nanomaterials (Basel). 2021 Dec 16;11(12):3409. doi: 10.3390/nano11123409 (PMC8705468; doi:10.3390/nano11123409)
Supplement: Supplementary file 1 [file nanomaterials-11-03409-s001.zip]

Archive with 1 entries (1 files):
- nanomaterials-1483221-supplementary.pdf
